# Supplementary material for: Delayed Rifampin Administration in the Antibiotic Treatment of Periprosthetic Joint Infections Significantly Reduces the Emergence of Rifampin Resistance
Source: Antibiotics (Basel). 2021 Sep 21;10(9):1139. doi: 10.3390/antibiotics10091139 (PMC8469909; doi:10.3390/antibiotics10091139)
Supplement: Supplementary file 1 [file antibiotics-10-01139-s001.zip]

Archive with 1 entries (1 files):
- antibiotics-1362193-supplementary.pdf
